# Supplementary material for: MINERVA—a platform for visualization and curation of molecular interaction networks
Source: NPJ Syst Biol Appl. 2016 Sep 22;2:16020–. doi: 10.1038/npjsba.2016.20 (PMC5516855; doi:10.1038/npjsba.2016.20)
Supplement: Supplementary Table 1 [file npjsba201620-s1.xls]

## Sheet: Sheet1
Supplementary Table 1
The list of MIRIAM identifiers handled by MINERVA platform at the moment of publication
Annotation type	MIRIAM identifier
Chemical Abstracts Service	MIR:00000237
Consensus CDS	MIR:00000375
Chebi	MIR:00000002
ChemSpider	MIR:00000138
ChEMBL	MIR:00000084
ChEMBL target	MIR:00000085
DrugBank	MIR:00000102
DrugBank Target v4	MIR:00000528
Enzyme Nomenclature	MIR:00000004
Ensembl	MIR:00000003
Ensembl Plants	MIR:00000205
Entrez Gene	MIR:00000069
Gene Ontology	MIR:00000022
HGNC	MIR:00000080
HGNC Symbol	MIR:00000362
HMDB	MIR:00000051
InterPro	MIR:00000011
Kegg Compound	MIR:00000013
Kegg Genes	MIR:00000070
KEGG Orthology	MIR:00000116
Kegg Pathway	MIR:00000012
Kegg Reaction	MIR:00000014
MeSH	MIR:00000270
miRBase Sequence Database	MIR:00000078
Mouse Genome Database	MIR:00000037
PANTHER Family	MIR:00000060
Protein Family Database	MIR:00000028
PharmGKB Pathways	MIR:00000089
PubChem-compound	MIR:00000034
PubChem-substance	MIR:00000033
PubMed	MIR:00000015
Reactome	MIR:00000018
RefSeq	MIR:00000039
Saccharomyces Genome Database	MIR:00000023
TAIR Locus	MIR:00000050
Taxonomy	MIR:00000006
UniGene	MIR:00000346
Uniprot	MIR:00000005
UniProt Isoform	MIR:00000388
Wikidata	MIR:00000549
WikiPathways	MIR:00000076
Wikipedia (English)	MIR:00000384
WormBase	MIR:00000027
